# Supplementary material for: A Comprehensive Study of N-Butyl-1H-Benzimidazole
Source: Molecules. 2022 Nov 14;27(22):7864. doi: 10.3390/molecules27227864 (PMC9698437; doi:10.3390/molecules27227864)
Supplement: Supplementary file 1 [file molecules-27-07864-s001.zip]

Archive with 1 entries (1 files):
- molecules-2033937-supplementary.pdf
